# Supplementary material for: The Influence of Above-Ground Herbivory on the Response of Arctic Soil Methanotrophs to Increasing CH4 Concentrations and Temperatures
Source: Microorganisms. 2021 Oct 2;9(10):2080. doi: 10.3390/microorganisms9102080 (PMC8540837; doi:10.3390/microorganisms9102080)
Supplement: Supplementary file 1 [file microorganisms-09-02080-s001.zip]

Archive with 1 entries (1 files):
- microorganisms-1377728-supplementary.pdf
